# Supplementary material for: Chlorogenic Acid as a Promising Tool for Mitigating Chilling Injury: Cold Tolerance and the Ripening Effect on Tomato Fruit (Solanum lycopersicum L.)
Source: Plants (Basel). 2024 Jul 25;13(15):2055. doi: 10.3390/plants13152055 (PMC11314013; doi:10.3390/plants13152055)
Supplement: Supplementary file 1 [file plants-13-02055-s001.zip]

Archive with 1 entries (1 files):
- plants-3097418-supplementary.pdf
